# Supplementary material for: A Single Ribonucleotide and the Various Possibilities for Charge Transfer Modulation Through ds-DNA: A Density Functional Theory Study
Source: Cells. 2026 Jun 30;15(13):1194. doi: 10.3390/cells15131194 (PMC13360079; doi:10.3390/cells15131194)
Supplement: Supplementary file 1 [file cells-15-01194-s001.zip]

Archive with 2 entries (2 files):
- cells-4384523-supplementary.pdf
- PDB Structures.zip
